# Supplementary material for: Meta-Topolin as an Aromatic Cytokinin for In Vitro Propagation of Thymus vulgaris L
Source: Plants (Basel). 2025 Nov 22;14(23):3567. doi: 10.3390/plants14233567 (PMC12693787; doi:10.3390/plants14233567)
Supplement: Supplementary file 1 [file plants-14-03567-s001.zip]

Archive with 1 entries (1 files):
- plants-3998112-supplementary.pdf
